# Supplementary material for: Identification and Validation of Ifit1 as an Important Innate Immune Bottleneck
Source: PLoS One. 2012 Jun 20;7(6):e36465. doi: 10.1371/journal.pone.0036465 (PMC3380000; doi:10.1371/journal.pone.0036465)
Supplement: File S2 — Network neighborhoods of conserved bottlenecks in the macrophage, blood and brain networks. (XLSX) [file pone.0036465.s005.xlsx]

## Sheet: Ifi47
Symbol	ProbeID	Brain	Blood	Macrophage	Sum	Description
Parp14	1451564_at	1	1	1	3	poly (ADP-ribose) polymerase family; member 14
Ifi47	1417292_at	1	1	1	3	interferon gamma inducible protein 47
Iigp2	1417793_at	1	1	1	3	interferon inducible GTPase 2
Tgtp	1449009_at	1	1	1	3	T-cell specific GTPase
Ifit3	1449025_at	1	1	1	3	interferon-induced protein with tetratricopeptide repeats 3
---	1416016_at		1	1	2	---
Parp9	1416897_at		1	1	2	poly (ADP-ribose) polymerase family; member 9
Trim21	1418077_at		1	1	2	tripartite motif protein 21
Usp18	1418191_at		1	1	2	ubiquitin specific protease 18
Gbp2	1418240_at		1	1	2	guanylate nucleotide binding protein 2
Ifi1	1418825_at		1	1	2	interferon inducible protein 1
Ogfr	1422511_a_at		1	1	2	opioid growth factor receptor
AI481105	1427091_at		1	1	2	expressed sequence AI481105
D14Ertd668e	1438868_at		1	1	2	DNA segment; Chr 14; ERATO Doi 668; expressed
Fbxo39	1443698_at		1	1	2	F-box protein 39
Ifit1	1450783_at	1		1	2	interferon-induced protein with tetratricopeptide repeats 1
Slfn5	1456288_at	1		1	2	schlafen 5
Irf7	1417244_a_at	1		1	2	interferon regulatory factor 7
Iigp1	1419043_a_at	1		1	2	interferon inducible GTPase 1
Trim34	1421550_a_at	1		1	2	tripartite motif protein 34
Ifi44	1423555_a_at	1		1	2	interferon-induced protein 44
9830147J24Rik	1425156_at	1		1	2	RIKEN cDNA 9830147J24 gene
MGI:1921808	1429184_at	1		1	2	interferon inducible GTPase 1
---	1434380_at	1		1	2	Diabetic nephropathy-like protein (Dnr12) mRNA; partial sequence
Rsad2	1436058_at	1		1	2	radical S-adenosyl methionine domain containing 2
---	1444203_at	1	1		2	---
LOC434341	1437176_at			1	1	similar to nucleotide-binding oligomerization domains 27
Trim12	1437432_a_at			1	1	tripartite motif protein 12
---	1437636_at			1	1	---
Herc5	1438037_at			1	1	hect domain and RLD 5
Mpa2l	1438676_at			1	1	macrophage activation 2 like
Ly6e	1439773_at			1	1	lymphocyte antigen 6 complex; locus E
BC023741	1439825_at			1	1	Deltex 3-like (Drosophila)
E430029J22Rik	1444405_at			1	1	RIKEN cDNA E430029J22 gene
Trim21	1448940_at			1	1	tripartite motif protein 21
Tyki	1450484_a_at			1	1	thymidylate kinase family LPS-inducible member
Nt5c3	1451050_at			1	1	5'-nucleotidase; cytosolic III
D11Lgp2e	1451426_at			1	1	DNA segment; Chr 11; Lothar Hennighausen 2; expressed
Slfn8	1451655_at			1	1	schlafen 8
BC013672	1451777_at			1	1	cDNA sequence BC013672
Mx1	1451905_a_at			1	1	myxovirus (influenza virus) resistance 1
Plec1	1452178_at			1	1	plectin 1
Rnf135	1452289_a_at			1	1	ring finger protein 135
Pnpt1	1452676_a_at			1	1	polyribonucleotide nucleotidyltransferase 1
Oasl2	1453196_a_at			1	1	2'-5' oligoadenylate synthetase-like 2
D11Ertd759e	1455500_at			1	1	DNA segment; Chr 11; ERATO Doi 759; expressed
AA175286	1460603_at			1	1	EST AA175286
Igtp	1417141_at			1	1	interferon gamma induced GTPase
Trim30	1417961_a_at			1	1	tripartite motif protein 30
Samhd1	1418131_at			1	1	SAM domain and HD domain; 1
Ifit2	1418293_at			1	1	interferon-induced protein with tetratricopeptide repeats 2
Gbp4	1418392_a_at			1	1	guanylate nucleotide binding protein 4
---	1418580_at			1	1	---
Slfn1	1418612_at			1	1	schlafen 1
Daxx	1419026_at			1	1	Fas death domain-associated protein
Isg20	1419569_a_at			1	1	interferon-stimulated protein
Zbp1	1419604_at			1	1	Z-DNA binding protein 1
Isgf3g	1421322_a_at			1	1	interferon dependent positive acting transcription factor 3 gamma
Tpst1	1421733_a_at			1	1	protein-tyrosine sulfotransferase 1
Tor3a	1421998_at			1	1	torsin family 3; member A
Prkr	1422006_at			1	1	protein kinase; interferon-inducible double stranded RNA dependent
Oas1a	1424775_at			1	1	2'-5' oligoadenylate synthetase 1A
Trim34	1424857_a_at			1	1	tripartite motif protein 34
Oas2	1425065_at			1	1	2'-5' oligoadenylate synthetase 2
1500032H18Rik	1426133_a_at			1	1	RIKEN cDNA 1500032H18 gene
Ifih1	1426276_at			1	1	interferon induced with helicase C domain 1
---	1426774_at			1	1	---
9130023F12Rik	1426862_at			1	1	RIKEN cDNA 9130023F12 gene
Ifi203	1426906_at			1	1	interferon activated gene 203
BC013712	1427041_at			1	1	cDNA sequence BC013712
Slfn4	1427102_at			1	1	schlafen 4
MGI:1923551	1428346_at			1	1	FLN29 gene product
4933430F08Rik	1430005_a_at			1	1	RIKEN cDNA 4933430F08 gene
Fbxw17	1434991_at			1	1	F-box and WD-40 domain protein 17
AI447904	1435330_at			1	1	expressed sequence AI447904
AI447904	1435331_at			1	1	expressed sequence AI447904
---	1435529_at			1	1	Brain CRL-1443 BC3H1 cDNA; RIKEN full-length enriched library; clone:G430091H17 product:weakly similar to GLUCOCORTICOID-ATTENUATED RESPONSE GENE 16 PRODUCT [Rattus norvegicus]; full insert sequence
LOC209387	1435665_at			1	1	Tripartite motif protein 30-like
9530028C05	1436172_at			1	1	hypothetical protein 9530028C05
Ddx58	1436562_at			1	1	DEAD (Asp-Glu-Ala-Asp) box polypeptide 58
2700019D07Rik	1436899_at			1	1	RIKEN cDNA 2700019D07 gene
Cxcl9	1418652_at		1		1	chemokine (C-X-C motif) ligand 9
Bcl2a1a /// Bcl2a1b /// Bcl2a1d	1419004_s_at		1		1	B-cell leukemia/lymphoma 2 related protein A1a /// B-cell leukemia/lymphoma 2 related protein A1b /// B-cell leukemia/lymphoma 2 related protein A1d
Ifi35	1424617_at		1		1	interferon-induced protein 35
Bst2	1424921_at		1		1	bone marrow stromal cell antigen 2
Serpina3g	1424923_at		1		1	serine (or cysteine) proteinase inhibitor; clade A; member 3G
Oas1b	1425119_at		1		1	2'-5' oligoadenylate synthetase 1B
Nmi	1425719_a_at		1		1	N-myc (and STAT) interactor
Ly6i	1425890_at		1		1	lymphocyte antigen 6 complex; locus I
Tor3a	1428660_s_at		1		1	torsin family 3; member A
Adar	1434268_at		1		1	adenosine deaminase; RNA-specific
Gbp2	1435906_x_at		1		1	guanylate nucleotide binding protein 2
Slfn9	1436472_at		1		1	schlafen 9
A630077B13Rik	1436576_at		1		1	RIKEN cDNA A630077B13 gene
1500032H18Rik	1439261_x_at		1		1	RIKEN cDNA 1500032H18 gene
---	1440481_at		1		1	---
---	1443621_at		1		1	Similar to F-box protein 39
Vcam1	1451314_a_at	1			1	vascular cell adhesion molecule 1
0610037M15Rik /// LOC436493	1451644_a_at	1			1	RIKEN cDNA 0610037M15 gene /// similar to MHC class I histocompatibility antigen H-2 Q4 alpha chain precursor - mouse
Ifi203	1452231_x_at	1			1	interferon activated gene 203
Trim30 /// LOC209387	1456494_a_at	1			1	tripartite motif protein 30 /// tripartite motif protein 30-like
Igtp	1458589_at	1			1	Interferon gamma induced GTPase
Iigp1	1419042_at	1			1	interferon inducible GTPase 1
Clec2d	1419477_at	1			1	C-type lectin domain family 2; member d
Rsad2	1421009_at	1			1	radical S-adenosyl methionine domain containing 2
1110007F12Rik	1424354_at	1			1	RIKEN cDNA 1110007F12 gene
G1p2	1431591_s_at	1			1	interferon; alpha-inducible protein
Parp14	1432548_at	1			1	poly (ADP-ribose) polymerase family; member 14
---	1439831_at	1			1	---
Ifi203	1448775_at	1			1	interferon activated gene 203

## Sheet: Axud1
Symbol	ProbeID	Brain	Blood	Macrophage	Sum	Description
Axud1	1434350_at	1	1	1	3	AXIN1 up-regulated 1
---	1440346_at	1		1	2	Transcribed locus
E230013L22Rik	1439098_at			1	1	RIKEN cDNA E230013L22 gene
1300002F13Rik	1416129_at			1	1	RIKEN cDNA 1300002F13 gene
Socs3	1416576_at			1	1	suppressor of cytokine signaling 3
Dscr1	1416600_a_at			1	1	Down syndrome critical region homolog 1 (human)
9130011J04Rik	1452214_at			1	1	RIKEN cDNA 9130011J04 gene
F3	1417408_at			1	1	coagulation factor III
Zfp36	1452519_a_at			1	1	zinc finger protein 36
Etv3	1418637_at			1	1	ets variant gene 3
2610020C11Rik	1452945_at			1	1	RIKEN cDNA 2610020C11 gene
Maff	1418936_at			1	1	v-maf musculoaponeurotic fibrosarcoma oncogene family; protein F (avian)
4921515A04Rik	1454736_at			1	1	RIKEN cDNA 4921515A04 gene
Jarid2	1420099_at			1	1	Jumonji; AT rich interactive domain 2
Arl8	1455166_at			1	1	ADP-ribosylation factor-like 8
Ccl2	1420380_at			1	1	chemokine (C-C motif) ligand 2
MGI:1927369	1455323_at			1	1	RB-associated KRAB repressor
Zfp647	1455633_at			1	1	zinc finger protein 647
Etv3	1456358_at			1	1	Ets variant gene 3
Zfp472	1425058_at			1	1	zinc finger protein 472
C030048B08Rik	1456706_at			1	1	RIKEN cDNA C030048B08 gene
Ccrn4l	1425837_a_at			1	1	CCR4 carbon catabolite repression 4-like (S. cerevisiae)
Gem	1426063_a_at			1	1	GTP binding protein (gene overexpressed in skeletal muscle)
Mdm2	1427718_a_at			1	1	transformed mouse 3T3 cell double minute 2
Ccrl2	1427736_a_at			1	1	chemokine (C-C motif) receptor-like 2
2510017J16Rik	1430393_at			1	1	RIKEN cDNA 2510017J16 gene
5930436O19Rik	1430585_at			1	1	RIKEN cDNA 5930436O19 gene
A430106A12Rik	1430774_at			1	1	RIKEN cDNA A430106A12 gene
4833412K13Rik	1432719_at			1	1	RIKEN cDNA 4833412K13 gene
Lcmt2	1433518_at			1	1	leucine carboxyl methyltransferase 2
E030045D18Rik	1439660_at			1	1	RIKEN cDNA E030045D18 gene
Csrp2bp	1441402_at			1	1	cysteine and glycine-rich protein 2 binding protein
C130098B18Rik	1446354_at			1	1	RIKEN cDNA C130098B18 gene
Myd116	1448325_at			1	1	myeloid differentiation primary response gene 116
Junb	1415899_at			1	1	Jun-B oncogene
Irf1	1448436_a_at			1	1	interferon regulatory factor 1
Txnip	1415996_at			1	1	thioredoxin interacting protein
Il10ra	1448731_at			1	1	interleukin 10 receptor; alpha
Dusp1	1448830_at			1	1	dual specificity phosphatase 1
Atf3	1449363_at			1	1	activating transcription factor 3
Prdm1	1420425_at			1	1	PR domain containing 1; with ZNF domain
Arid5a	1451340_at			1	1	AT rich interactive domain 5A (Mrf1 like)
Rel	1420710_at			1	1	reticuloendotheliosis oncogene
---	1452207_at			1	1	---
Ccl7	1421228_at			1	1	chemokine (C-C motif) ligand 7
Ccl4	1421578_at			1	1	chemokine (C-C motif) ligand 4
Sele	1421712_at			1	1	selectin; endothelial cell
Ifnb1	1422305_at			1	1	interferon beta 1; fibroblast
Tnfsf9	1422924_at			1	1	tumor necrosis factor (ligand) superfamily; member 9
Ccnl1	1423622_a_at			1	1	cyclin L1
D7Ertd458e	1423904_a_at			1	1	DNA segment; Chr 7; ERATO Doi 458; expressed
Uck1	1424399_at			1	1	uridine-cytidine kinase 1
Pnrc1	1433668_at			1	1	proline-rich nuclear receptor coactivator 1
Tnfaip3	1433699_at			1	1	tumor necrosis factor; alpha-induced protein 3
MGI:3028594	1434896_at			1	1	zinc finger protein 422; related sequence 1
Pim1	1435872_at			1	1	Proviral integration site 1
AY078069	1436074_at			1	1	cDNA sequence AY078069
C030046G05	1436196_at			1	1	hypothetical protein C030046G05
Gm337	1437199_at			1	1	gene model 337; (NCBI)
9230108I15Rik	1438299_at			1	1	RIKEN cDNA 9230108I15 gene
Sgk	1416041_at			1	1	serum/glucocorticoid regulated kinase
2610319H10Rik	1438429_at			1	1	RIKEN cDNA 2610319H10 gene
Cd83	1416111_at			1	1	CD83 antigen
---	1431387_at		1		1	---
E030016H06Rik	1440443_at		1		1	RIKEN cDNA E030016H06 gene
---	1442541_at		1		1	Transcribed locus; moderately similar to NP_795929.1 RIKEN cDNA 8030475D13 gene [Mus musculus]
Lmnb1	1444459_at		1		1	Lamin B1
Zfyve26	1452306_at		1		1	zinc finger; FYVE domain containing 26
---	1459513_at		1		1	---
1300002F13Rik	1419816_s_at	1			1	RIKEN cDNA 1300002F13 gene
Slc6a13	1424338_at	1			1	solute carrier family 6 (neurotransmitter transporter; GABA); member 13
Tiparp	1426721_s_at	1			1	TCDD-inducible poly(ADP-ribose) polymerase
1110065D03Rik	1429444_at	1			1	RIKEN cDNA 1110065D03 gene
2810441O16Rik	1429504_at	1			1	RIKEN cDNA 2810441O16 gene
---	1447612_x_at	1			1	Transcribed locus
Jun	1448694_at	1			1	Jun oncogene
Tiparp	1452161_at	1			1	TCDD-inducible poly(ADP-ribose) polymerase
Jun	1417409_at	1			1	Jun oncogene

## Sheet: Ppp1r15a
Symbol	ProbeID	Brain	Blood	Macrophage	Sum	Description
Myd116	1448325_at	1	1	1	3	myeloid differentiation primary response gene 116
Pnrc1	1433668_at			1	1	proline-rich nuclear receptor coactivator 1
---	1440346_at			1	1	Transcribed locus
Spry1	1415874_at			1	1	sprouty homolog 1 (Drosophila)
Phkb	1440717_at			1	1	Phosphorylase kinase beta
Junb	1415899_at			1	1	Jun-B oncogene
Csrp2bp	1441402_at			1	1	cysteine and glycine-rich protein 2 binding protein
Txnip	1415996_at			1	1	thioredoxin interacting protein
9530006C21Rik	1441779_at			1	1	RIKEN cDNA 9530006C21 gene
Sgk	1416041_at			1	1	serum/glucocorticoid regulated kinase
---	1441976_at			1	1	---
Ifrd1	1416067_at			1	1	interferon-related developmental regulator 1
AI426953	1442018_at			1	1	expressed sequence AI426953
F730015K02Rik	1446558_at			1	1	RIKEN cDNA F730015K02 gene
Nfkbib	1446718_at			1	1	nuclear factor of kappa light chain gene enhancer in B-cells inhibitor; beta
Ier3	1419647_a_at			1	1	immediate early response 3
Dusp1	1448830_at			1	1	dual specificity phosphatase 1
C030018P15Rik	1419940_at			1	1	RIKEN cDNA C030018P15 gene
Cxcl2	1449984_at			1	1	chemokine (C-X-C motif) ligand 2
---	1420088_at			1	1	---
Jarid2	1420099_at			1	1	Jumonji; AT rich interactive domain 2
Ccl2	1420380_at			1	1	chemokine (C-C motif) ligand 2
A630081D01Rik	1457759_at			1	1	RIKEN cDNA A630081D01 gene
Tgif	1422286_a_at			1	1	TG interacting factor
---	1457824_at			1	1	Transcribed locus
Ifnb1	1422305_at			1	1	interferon beta 1; fibroblast
Tnfsf9	1422924_at			1	1	tumor necrosis factor (ligand) superfamily; member 9
Ccnl1	1423622_a_at			1	1	cyclin L1
BC010311	1424289_at			1	1	cDNA sequence BC010311
Tnfaip3	1433699_at			1	1	tumor necrosis factor; alpha-induced protein 3
Axud1	1434350_at			1	1	AXIN1 up-regulated 1
Pim1	1435872_at			1	1	Proviral integration site 1
AY078069	1436074_at			1	1	cDNA sequence AY078069
Zswim4	1436710_at			1	1	zinc finger; SWIM domain containing 4
Gm337	1437199_at			1	1	gene model 337; (NCBI)
Bcl2a1a /// Bcl2a1b /// Bcl2a1d	1437913_at			1	1	B-cell leukemia/lymphoma 2 related protein A1a /// B-cell leukemia/lymphoma 2 related protein A1b /// B-cell leukemia/lymphoma 2 related protein A1d
Osm	1438767_at			1	1	oncostatin M
1300002F13Rik	1416129_at			1	1	RIKEN cDNA 1300002F13 gene
Atp5c1	1438809_at			1	1	ATP synthase; H+ transporting; mitochondrial F1 complex; gamma polypeptide 1
Btg2	1416250_at			1	1	B-cell translocation gene 2; anti-proliferative
D130051D11Rik	1439839_at			1	1	RIKEN cDNA D130051D11 gene
Ier2	1416442_at			1	1	immediate early response 2
Egr1	1417065_at			1	1	early growth response 1
Nfkbiz	1417483_at			1	1	nuclear factor of kappa light polypeptide gene enhancer in B-cells inhibitor; zeta
Adamts1	1450716_at			1	1	a disintegrin-like and metalloprotease (reprolysin type) with thrombospondin type 1 motif; 1
Phlda1	1418835_at			1	1	pleckstrin homology-like domain; family A; member 1
Dnajb4	1451177_at			1	1	DnaJ (Hsp40) homolog; subfamily B; member 4
Maff	1418936_at			1	1	v-maf musculoaponeurotic fibrosarcoma oncogene family; protein F (avian)
Zfp36	1452519_a_at			1	1	zinc finger protein 36
Mapk6	1419169_at			1	1	mitogen-activated protein kinase 6
5730557B15Rik	1453287_at			1	1	RIKEN cDNA 5730557B15 gene
Cxcl1	1419209_at			1	1	chemokine (C-X-C motif) ligand 1
Rkhd2	1454612_at			1	1	ring finger and KH domain containing 2
Tnf	1419607_at			1	1	tumor necrosis factor
Rasgef1b	1454742_at			1	1	RasGEF domain family; member 1B
Itpkc	1454755_at			1	1	inositol 1;4;5-trisphosphate 3-kinase C
Arl8	1455166_at			1	1	ADP-ribosylation factor-like 8
Cias1	1425412_at			1	1	cold autoinflammatory syndrome 1 homolog (human)
C030048B08Rik	1456706_at			1	1	RIKEN cDNA C030048B08 gene
Gem	1426063_a_at			1	1	GTP binding protein (gene overexpressed in skeletal muscle)
---	1456914_at			1	1	---
Plk2	1427005_at			1	1	polo-like kinase 2 (Drosophila)
Egr2	1427683_at			1	1	early growth response 2
Dusp4	1428834_at			1	1	dual specificity phosphatase 4
3010009O07Rik	1430485_at			1	1	RIKEN cDNA 3010009O07 gene
A430106A12Rik	1430774_at			1	1	RIKEN cDNA A430106A12 gene
9430013L17Rik	1433241_at			1	1	RIKEN cDNA 9430013L17 gene
Copeb	1433508_at			1	1	Core promoter element binding protein
Blvrb	1451386_at		1		1	biliverdin reductase B (flavin reductase (NADPH))
Fbxo30	1453137_at		1		1	F-box protein 30
Tde2	1454811_a_at		1		1	tumor differentially expressed 2
Bcl2l1	1420887_a_at		1		1	Bcl2-like 1
Cldn13	1422920_at		1		1	claudin 13
Tm4sf3	1424649_a_at		1		1	transmembrane 4 superfamily member 3
2210023G05Rik	1424968_at		1		1	RIKEN cDNA 2210023G05 gene
Ypel4	1434501_at		1		1	yippee-like 4
Apol2	1441054_at		1		1	apolipoprotein L; 2
---	1442606_at		1		1	---
Ttc11	1443819_x_at		1		1	tetratricopeptide repeat domain 11
Cln8	1448455_at		1		1	ceroid-lipofuscinosis; neuronal 8
Kel	1449057_at		1		1	Kell blood group
Ccnb2	1450920_at		1		1	cyclin B2
Bag3	1422452_at	1			1	Bcl2-associated athanogene 3
Hspa1b	1427126_at	1			1	heat shock protein 1B
Hspa1b /// Hspa1a	1427127_x_at	1			1	heat shock protein 1B /// heat shock protein 1A
Rpl3	1438527_at	1			1	ribosomal protein L3
Gadd45b	1449773_s_at	1			1	growth arrest and DNA-damage-inducible 45 beta
Hspa1b	1452318_a_at	1			1	heat shock protein 1B
Hspa1a	1452388_at	1			1	heat shock protein 1A
Arl8	1453590_at	1			1	ADP-ribosylation factor-like 8
---	1420197_at	1			1	---

## Sheet: Tgtp
Symbol	ProbeID	Brain	Blood	Macrophage	Sum	Description
Ifi47	1417292_at	1	1	1	3	interferon gamma inducible protein 47
Ifi44	1423555_a_at	1	1	1	3	interferon-induced protein 44
MGI:1921808	1429184_at	1	1	1	3	interferon inducible GTPase 1
Tgtp	1449009_at	1	1	1	3	T-cell specific GTPase
Nmi	1425719_a_at		1	1	2	N-myc (and STAT) interactor
D14Ertd668e	1438868_at		1	1	2	DNA segment; Chr 14; ERATO Doi 668; expressed
Fbxo39	1443698_at		1	1	2	F-box protein 39
Irf7	1417244_a_at	1		1	2	interferon regulatory factor 7
Iigp2	1417793_at	1		1	2	interferon inducible GTPase 2
Trim34	1421550_a_at	1		1	2	tripartite motif protein 34
Trim34	1424857_a_at	1		1	2	tripartite motif protein 34
Ifi203	1426906_at	1		1	2	interferon activated gene 203
Ifit1	1450783_at	1		1	2	interferon-induced protein with tetratricopeptide repeats 1
9530028C05	1436172_at			1	1	hypothetical protein 9530028C05
Ddx58	1436562_at			1	1	DEAD (Asp-Glu-Ala-Asp) box polypeptide 58
2700019D07Rik	1436899_at			1	1	RIKEN cDNA 2700019D07 gene
LOC434341	1437176_at			1	1	similar to nucleotide-binding oligomerization domains 27
Trim12	1437432_a_at			1	1	tripartite motif protein 12
---	1437636_at			1	1	---
Herc5	1438037_at			1	1	hect domain and RLD 5
Mpa2l	1438676_at			1	1	macrophage activation 2 like
AI929863	1439475_at			1	1	expressed sequence AI929863
Ly6e	1439773_at			1	1	lymphocyte antigen 6 complex; locus E
BC023741	1439825_at			1	1	Deltex 3-like (Drosophila)
E430029J22Rik	1444405_at			1	1	RIKEN cDNA E430029J22 gene
Trim21	1448940_at			1	1	tripartite motif protein 21
Ifit3	1449025_at			1	1	interferon-induced protein with tetratricopeptide repeats 3
H2-T23 /// C920025E04Rik	1449556_at			1	1	histocompatibility 2; T region locus 23 /// RIKEN cDNA C920025E04 gene
Tyki	1450484_a_at			1	1	thymidylate kinase family LPS-inducible member
Psmb9	1450696_at			1	1	proteosome (prosome; macropain) subunit; beta type 9 (large multifunctional protease 2)
Nt5c3	1451050_at			1	1	5'-nucleotidase; cytosolic III
D11Lgp2e	1451426_at			1	1	DNA segment; Chr 11; Lothar Hennighausen 2; expressed
Parp14	1451564_at			1	1	poly (ADP-ribose) polymerase family; member 14
Slfn8	1451655_at			1	1	schlafen 8
BC013672	1451777_at			1	1	cDNA sequence BC013672
Mx1	1451905_a_at			1	1	myxovirus (influenza virus) resistance 1
Plec1	1452178_at			1	1	plectin 1
Rnf135	1452289_a_at			1	1	ring finger protein 135
Pnpt1	1452676_a_at			1	1	polyribonucleotide nucleotidyltransferase 1
Oasl2	1453196_a_at			1	1	2'-5' oligoadenylate synthetase-like 2
D11Ertd759e	1455500_at			1	1	DNA segment; Chr 11; ERATO Doi 759; expressed
AA175286	1460603_at			1	1	EST AA175286
---	1416016_at			1	1	---
Parp9	1416897_at			1	1	poly (ADP-ribose) polymerase family; member 9
Igtp	1417141_at			1	1	interferon gamma induced GTPase
Trim30	1417961_a_at			1	1	tripartite motif protein 30
Trim21	1418077_at			1	1	tripartite motif protein 21
Samhd1	1418131_at			1	1	SAM domain and HD domain; 1
Usp18	1418191_at			1	1	ubiquitin specific protease 18
Gbp2	1418240_at			1	1	guanylate nucleotide binding protein 2
Ifit2	1418293_at			1	1	interferon-induced protein with tetratricopeptide repeats 2
---	1418580_at			1	1	---
Slfn1	1418612_at			1	1	schlafen 1
Ifi1	1418825_at			1	1	interferon inducible protein 1
Daxx	1419026_at			1	1	Fas death domain-associated protein
Iigp1	1419043_a_at			1	1	interferon inducible GTPase 1
Isg20	1419569_a_at			1	1	interferon-stimulated protein
Zbp1	1419604_at			1	1	Z-DNA binding protein 1
Isgf3g	1421322_a_at			1	1	interferon dependent positive acting transcription factor 3 gamma
Tpst1	1421733_a_at			1	1	protein-tyrosine sulfotransferase 1
Tor3a	1421998_at			1	1	torsin family 3; member A
Prkr	1422006_at			1	1	protein kinase; interferon-inducible double stranded RNA dependent
Ogfr	1422511_a_at			1	1	opioid growth factor receptor
Oasl1	1424339_at			1	1	2'-5' oligoadenylate synthetase-like 1
LOC233467 /// LOC434600 /// LOC434657	1424607_a_at			1	1	hypothetical gene supported by BC020078; BC024537; BC020078; BC024537 /// similar to hypothetical protein MGC37588 /// similar to hypothetical protein MGC37588
LOC233467 /// LOC434600 /// LOC434657	1424609_a_at			1	1	hypothetical gene supported by BC020078; BC024537; BC020078; BC024537 /// similar to hypothetical protein MGC37588 /// similar to hypothetical protein MGC37588
Oas1a	1424775_at			1	1	2'-5' oligoadenylate synthetase 1A
Oas2	1425065_at			1	1	2'-5' oligoadenylate synthetase 2
9830147J24Rik	1425156_at			1	1	RIKEN cDNA 9830147J24 gene
1500032H18Rik	1426133_a_at			1	1	RIKEN cDNA 1500032H18 gene
---	1426774_at			1	1	---
9130023F12Rik	1426862_at			1	1	RIKEN cDNA 9130023F12 gene
BC013712	1427041_at			1	1	cDNA sequence BC013712
AI481105	1427091_at			1	1	expressed sequence AI481105
Slfn4	1427102_at			1	1	schlafen 4
MGI:1923551	1428346_at			1	1	FLN29 gene product
Parp11	1434139_at			1	1	poly (ADP-ribose) polymerase family; member 11
Adar	1434268_at			1	1	adenosine deaminase; RNA-specific
---	1434380_at			1	1	Diabetic nephropathy-like protein (Dnr12) mRNA; partial sequence
Fbxw17	1434991_at			1	1	F-box and WD-40 domain protein 17
AI447904	1435330_at			1	1	expressed sequence AI447904
AI447904	1435331_at			1	1	expressed sequence AI447904
---	1435529_at			1	1	Brain CRL-1443 BC3H1 cDNA; RIKEN full-length enriched library; clone:G430091H17 product:weakly similar to GLUCOCORTICOID-ATTENUATED RESPONSE GENE 16 PRODUCT [Rattus norvegicus]; full insert sequence
LOC209387	1435665_at			1	1	Tripartite motif protein 30-like
Csprs	1435792_at			1	1	component of Sp100-rs
Rsad2	1436058_at			1	1	radical S-adenosyl methionine domain containing 2
Rad51ap1	1417938_at		1		1	RAD51 associated protein 1
Rnf36	1418757_at		1		1	ring finger protein 36
5830443L24Rik	1418776_at		1		1	RIKEN cDNA 5830443L24 gene
Bcl2a1a /// Bcl2a1b /// Bcl2a1d	1419004_s_at		1		1	B-cell leukemia/lymphoma 2 related protein A1a /// B-cell leukemia/lymphoma 2 related protein A1b /// B-cell leukemia/lymphoma 2 related protein A1d
Traf1	1423602_at		1		1	Tnf receptor-associated factor 1
Bst2	1424921_at		1		1	bone marrow stromal cell antigen 2
Serpina3g	1424923_at		1		1	serine (or cysteine) proteinase inhibitor; clade A; member 3G
Rbbp8	1427061_at		1		1	retinoblastoma binding protein 8
Gngt2	1428733_at		1		1	guanine nucleotide binding protein (G protein); gamma transducing activity polypeptide 2
Ccnd2	1430127_a_at		1		1	cyclin D2
H2-Q8	1430802_at		1		1	histocompatibility 2; Q region locus 8
Ccnd2	1434745_at		1		1	cyclin D2
A630077B13Rik	1436576_at		1		1	RIKEN cDNA A630077B13 gene
---	1443621_at		1		1	Similar to F-box protein 39
Traf1	1445452_at		1		1	Tnf receptor-associated factor 1
Rad51ap1	1448899_s_at		1		1	RAD51 associated protein 1
H2-T10 /// H2-T17 /// H2-T22 /// H2-T9	1449875_s_at		1		1	histocompatibility 2; T region locus 10 /// histocompatibility 2; T region locus 17 /// histocompatibility 2; T region locus 22 /// histocompatibility 2; T region locus 9
A630023A22Rik	1455536_at		1		1	RIKEN cDNA A630023A22 gene
Ifi203	1452231_x_at	1			1	interferon activated gene 203
Slfn5	1458458_at	1			1	schlafen 5
A330042I21Rik	1459913_at	1			1	RIKEN cDNA A330042I21 gene
H2-Q7	1418536_at	1			1	Histocompatibility 2; Q region locus 6
Clec2d	1419477_at	1			1	C-type lectin domain family 2; member d
Trim34	1426092_a_at	1			1	tripartite motif protein 34
Ednrb	1426314_at	1			1	endothelin receptor type B
Ptprb	1427486_at	1			1	protein tyrosine phosphatase; receptor type; B
0610037M15Rik	1431008_at	1			1	RIKEN cDNA 0610037M15 gene
G1p2	1431591_s_at	1			1	interferon; alpha-inducible protein
Parp14	1432548_at	1			1	poly (ADP-ribose) polymerase family; member 14
---	1434372_at	1			1	---
---	1438027_at	1			1	---
---	1444203_at	1			1	---
					0

## Sheet: Ifit1
Symbol	ProbeID	Brain	Blood	Macrophage	Sum	Description
Igtp	1417141_at	1	1	1	3	interferon gamma induced GTPase
Usp18	1418191_at	1	1	1	3	ubiquitin specific protease 18
Ifit1	1450783_at	1	1	1	3	interferon-induced protein with tetratricopeptide repeats 1
Oasl2	1453196_a_at	1		1	2	2'-5' oligoadenylate synthetase-like 2
Ifi47	1417292_at	1		1	2	interferon gamma inducible protein 47
Iigp2	1417793_at	1		1	2	interferon inducible GTPase 2
Ifih1	1426276_at	1		1	2	interferon induced with helicase C domain 1
Gbp4	1418392_a_at	1		1	2	guanylate nucleotide binding protein 4
Tgtp	1449009_at	1		1	2	T-cell specific GTPase
Ifit3	1449025_at	1		1	2	interferon-induced protein with tetratricopeptide repeats 3
---	1418580_at	1		1	2	---
---	1434380_at	1		1	2	Diabetic nephropathy-like protein (Dnr12) mRNA; partial sequence
LOC209387	1435665_at	1		1	2	Tripartite motif protein 30-like
Rsad2	1436058_at	1		1	2	radical S-adenosyl methionine domain containing 2
Parp14	1451564_at	1		1	2	poly (ADP-ribose) polymerase family; member 14
Mx1	1451905_a_at	1		1	2	myxovirus (influenza virus) resistance 1
Oasl1	1424339_at	1		1	2	2'-5' oligoadenylate synthetase-like 1
Parp9	1416897_at	1		1	2	poly (ADP-ribose) polymerase family; member 9
Irf7	1417244_a_at	1	1		2	interferon regulatory factor 7
Ifi203	1426906_at			1	1	interferon activated gene 203
AI481105	1427091_at			1	1	expressed sequence AI481105
MGI:1923551	1428346_at			1	1	FLN29 gene product
MGI:1921808	1429184_at			1	1	interferon inducible GTPase 1
Zcchc2	1434401_at			1	1	zinc finger; CCHC domain containing 2
AI447904	1435330_at			1	1	expressed sequence AI447904
AI447904	1435331_at			1	1	expressed sequence AI447904
BC006779	1435454_a_at			1	1	cDNA sequence BC006779
---	1435529_at			1	1	Brain CRL-1443 BC3H1 cDNA; RIKEN full-length enriched library; clone:G430091H17 product:weakly similar to GLUCOCORTICOID-ATTENUATED RESPONSE GENE 16 PRODUCT [Rattus norvegicus]; full insert sequence
9530028C05	1436172_at			1	1	hypothetical protein 9530028C05
AA175286	1460603_at			1	1	EST AA175286
Ifit2	1418293_at			1	1	interferon-induced protein with tetratricopeptide repeats 2
Ifi1	1418825_at			1	1	interferon inducible protein 1
Cxcl10	1418930_at			1	1	chemokine (C-X-C motif) ligand 10
Daxx	1419026_at			1	1	Fas death domain-associated protein
Iigp1	1419043_a_at			1	1	interferon inducible GTPase 1
Mx2	1419676_at			1	1	myxovirus (influenza virus) resistance 2
Ddx58	1436562_at			1	1	DEAD (Asp-Glu-Ala-Asp) box polypeptide 58
A630077B13Rik	1436576_at			1	1	RIKEN cDNA A630077B13 gene
2700019D07Rik	1436899_at			1	1	RIKEN cDNA 2700019D07 gene
E430029J22Rik	1444405_at			1	1	RIKEN cDNA E430029J22 gene
Tyki	1450484_a_at			1	1	thymidylate kinase family LPS-inducible member
Trex1	1450672_a_at			1	1	three prime repair exonuclease 1
Nt5c3	1451050_at			1	1	5'-nucleotidase; cytosolic III
Slfn8	1451655_at			1	1	schlafen 8
1500012F01Rik	1455010_at			1	1	RIKEN cDNA 1500012F01 gene
Slfn5	1456288_at			1	1	schlafen 5
Ckb	1455106_a_at		1		1	creatine kinase; brain
Oas1a	1424775_at	1			1	2'-5' oligoadenylate synthetase 1A
Trim34	1424857_a_at	1			1	tripartite motif protein 34
Bst2	1424921_at	1			1	bone marrow stromal cell antigen 2
Oas1b	1425119_at	1			1	2'-5' oligoadenylate synthetase 1B
9830147J24Rik	1425156_at	1			1	RIKEN cDNA 9830147J24 gene
Trim30	1417961_a_at	1			1	tripartite motif protein 30
Nmi	1425719_a_at	1			1	N-myc (and STAT) interactor
Trim25	1425974_a_at	1			1	tripartite motif protein 25
Gbp2	1418240_at	1			1	guanylate nucleotide binding protein 2
---	1439831_at	1			1	---
Ifi35	1445897_s_at	1			1	interferon-induced protein 35
Mpa2l	1447927_at	1			1	macrophage activation 2 like
Ifi203	1448775_at	1			1	interferon activated gene 203
5830458K16Rik	1449143_at	1			1	RIKEN cDNA 5830458K16 gene
Stat1	1450033_a_at	1			1	signal transducer and activator of transcription 1
---	1450291_s_at	1			1	---
Iigp1	1419042_at	1			1	interferon inducible GTPase 1
Clec2d	1419477_at	1			1	C-type lectin domain family 2; member d
Ms4a4c	1420671_x_at	1			1	membrane-spanning 4-domains; subfamily A; member 4C
Rsad2	1421008_at	1			1	radical S-adenosyl methionine domain containing 2
Herc5	1453757_at	1			1	hect domain and RLD 5
Rsad2	1421009_at	1			1	radical S-adenosyl methionine domain containing 2
D11Ertd759e	1455500_at	1			1	DNA segment; Chr 11; ERATO Doi 759; expressed
Lgals9	1421217_a_at	1			1	lectin; galactose binding; soluble 9
Trim30 /// LOC209387	1456494_a_at	1			1	tripartite motif protein 30 /// tripartite motif protein 30-like
Trim34	1421550_a_at	1			1	tripartite motif protein 34
Tor3a	1421998_at	1			1	torsin family 3; member A
Psmb8	1422962_a_at	1			1	proteosome (prosome; macropain) subunit; beta type 8 (large multifunctional protease 7)
G1p2	1431591_s_at	1			1	interferon; alpha-inducible protein
Parp14	1432548_at	1			1	poly (ADP-ribose) polymerase family; member 14
BC023741	1435208_at	1			1	Deltex 3-like (Drosophila)
Gbp2	1435906_x_at	1			1	guanylate nucleotide binding protein 2
D14Ertd668e	1438868_at	1			1	DNA segment; Chr 14; ERATO Doi 668; expressed
BC013672 /// 9830118M07	1439114_at	1			1	cDNA sequence BC013672 /// hypothetical protein 9830118M07
BC023741	1439825_at	1			1	Deltex 3-like (Drosophila)
Vcam1	1451314_a_at	1			1	vascular cell adhesion molecule 1
D11Lgp2e	1451426_at	1			1	DNA segment; Chr 11; Lothar Hennighausen 2; expressed
Trim30	1451860_a_at	1			1	tripartite motif protein 30
Plec1	1452178_at	1			1	plectin 1
Ifi203	1452231_x_at	1			1	interferon activated gene 203
---	1452348_s_at	1			1	---
Ifi44	1423555_a_at	1			1	interferon-induced protein 44
D12Ertd647e	1452956_a_at	1			1	DNA segment; Chr 12; ERATO Doi 647; expressed

## Sheet: Oasl2
Symbol	ProbeID	Brain	Blood	Macrophage	Sum	Description
Fbxo39	1443698_at	1	1	1	3	F-box protein 39
Oasl2	1453196_a_at	1	1	1	3	2'-5' oligoadenylate synthetase-like 2
Oas1a	1424775_at	1		1	2	2'-5' oligoadenylate synthetase 1A
Trim34	1424857_a_at	1		1	2	tripartite motif protein 34
---	1426774_at	1		1	2	---
LOC209387	1435665_at	1		1	2	Tripartite motif protein 30-like
Ddx58	1436562_at	1		1	2	DEAD (Asp-Glu-Ala-Asp) box polypeptide 58
Parp9	1416897_at	1		1	2	poly (ADP-ribose) polymerase family; member 9
Igtp	1417141_at	1		1	2	interferon gamma induced GTPase
Irf7	1417244_a_at	1		1	2	interferon regulatory factor 7
Iigp2	1417793_at	1		1	2	interferon inducible GTPase 2
Trim30	1417961_a_at	1		1	2	tripartite motif protein 30
Usp18	1418191_at	1		1	2	ubiquitin specific protease 18
Ifit2	1418293_at	1		1	2	interferon-induced protein with tetratricopeptide repeats 2
---	1418580_at	1		1	2	---
D14Ertd668e	1438868_at	1		1	2	DNA segment; Chr 14; ERATO Doi 668; expressed
Ifit3	1449025_at	1		1	2	interferon-induced protein with tetratricopeptide repeats 3
Stat1	1450033_a_at	1		1	2	signal transducer and activator of transcription 1
Psmb9	1450696_at	1		1	2	proteosome (prosome; macropain) subunit; beta type 9 (large multifunctional protease 2)
Ifit1	1450783_at	1		1	2	interferon-induced protein with tetratricopeptide repeats 1
D11Lgp2e	1451426_at	1		1	2	DNA segment; Chr 11; Lothar Hennighausen 2; expressed
BC013672	1451777_at	1		1	2	cDNA sequence BC013672
Mx1	1451905_a_at	1		1	2	myxovirus (influenza virus) resistance 1
D11Ertd759e	1455500_at	1		1	2	DNA segment; Chr 11; ERATO Doi 759; expressed
AA175286	1460603_at	1		1	2	EST AA175286
Zbp1	1419604_at	1		1	2	Z-DNA binding protein 1
Trim34	1421550_a_at	1		1	2	tripartite motif protein 34
Ifi44	1423555_a_at	1		1	2	interferon-induced protein 44
---	1434380_at	1	1		2	Diabetic nephropathy-like protein (Dnr12) mRNA; partial sequence
Fbxw17	1434991_at			1	1	F-box and WD-40 domain protein 17
AI447904	1435330_at			1	1	expressed sequence AI447904
AI447904	1435331_at			1	1	expressed sequence AI447904
---	1437636_at			1	1	---
Herc5	1438037_at			1	1	hect domain and RLD 5
E430029J22Rik	1444405_at			1	1	RIKEN cDNA E430029J22 gene
Lgals3bp	1448380_at			1	1	lectin; galactoside-binding; soluble; 3 binding protein
Tgtp	1449009_at			1	1	T-cell specific GTPase
H2-T23 /// C920025E04Rik	1449556_at			1	1	histocompatibility 2; T region locus 23 /// RIKEN cDNA C920025E04 gene
Tyki	1450484_a_at			1	1	thymidylate kinase family LPS-inducible member
Slfn8	1451655_at			1	1	schlafen 8
---	1416016_at			1	1	---
Ly6a	1417185_at			1	1	lymphocyte antigen 6 complex; locus A
Ifi47	1417292_at			1	1	interferon gamma inducible protein 47
Ifi1	1418825_at			1	1	interferon inducible protein 1
Isgf3g	1421322_a_at			1	1	interferon dependent positive acting transcription factor 3 gamma
Ifitm3	1423754_at			1	1	interferon induced transmembrane protein 3
Oas2	1425065_at			1	1	2'-5' oligoadenylate synthetase 2
Oas3	1425374_at			1	1	2'-5' oligoadenylate synthetase 3
1500032H18Rik	1426133_a_at			1	1	RIKEN cDNA 1500032H18 gene
Ifi203	1426906_at			1	1	interferon activated gene 203
AI481105	1427091_at			1	1	expressed sequence AI481105
Slfn4	1427102_at			1	1	schlafen 4
MGI:1923551	1428346_at			1	1	FLN29 gene product
MGI:1921808	1429184_at			1	1	interferon inducible GTPase 1
Serpinb9	1422601_at		1		1	serine (or cysteine) proteinase inhibitor; clade B; member 9
Iqsec1	1452327_at		1		1	IQ motif and Sec7 domain 1
AW011738	1456164_at		1		1	expressed sequence AW011738
Ifi35	1424617_at	1			1	interferon-induced protein 35
Bst2	1424921_at	1			1	bone marrow stromal cell antigen 2
Oas1b	1425119_at	1			1	2'-5' oligoadenylate synthetase 1B
9830147J24Rik	1425156_at	1			1	RIKEN cDNA 9830147J24 gene
Loh11cr2a	1426221_at	1			1	loss of heterozygosity; 11; chromosomal region 2; gene A homolog (human)
Ifih1	1426276_at	1			1	interferon induced with helicase C domain 1
---	1427195_at	1			1	Mus musculus; clone IMAGE:3983419; mRNA
Cd48	1427301_at	1			1	CD48 antigen
Zbp1	1429947_a_at	1			1	Z-DNA binding protein 1
G1p2	1431591_s_at	1			1	interferon; alpha-inducible protein
BC023741	1435208_at	1			1	Deltex 3-like (Drosophila)
Trim12	1437432_a_at	1			1	tripartite motif protein 12
Gbp4	1418392_a_at	1			1	guanylate nucleotide binding protein 4
BC013672 /// 9830118M07	1439114_at	1			1	cDNA sequence BC013672 /// hypothetical protein 9830118M07
BC023741	1439825_at	1			1	Deltex 3-like (Drosophila)
---	1439831_at	1			1	---
Prkr	1440866_at	1			1	protein kinase; interferon-inducible double stranded RNA dependent
9230105E10Rik	1443858_at	1			1	RIKEN cDNA 9230105E10 gene
Ifi35	1445897_s_at	1			1	interferon-induced protein 35
Podxl	1448688_at	1			1	podocalyxin-like
Ifi203	1448775_at	1			1	interferon activated gene 203
Trim21	1448940_at	1			1	tripartite motif protein 21
Plscr2	1448961_at	1			1	phospholipid scramblase 2
5830458K16Rik	1449143_at	1			1	RIKEN cDNA 5830458K16 gene
Casp12	1449297_at	1			1	caspase 12
Stat1	1450034_at	1			1	signal transducer and activator of transcription 1
---	1450291_s_at	1			1	---
Parp14	1451564_at	1			1	poly (ADP-ribose) polymerase family; member 14
Trim30	1451860_a_at	1			1	tripartite motif protein 30
Plec1	1452178_at	1			1	plectin 1
D12Ertd647e	1454757_s_at	1			1	DNA segment; Chr 12; ERATO Doi 647; expressed
Trim30 /// LOC209387	1456494_a_at	1			1	tripartite motif protein 30 /// tripartite motif protein 30-like
Ddx58	1456890_at	1			1	DEAD (Asp-Glu-Ala-Asp) box polypeptide 58
Ifi35	1459151_x_at	1			1	interferon-induced protein 35
Tek	1418788_at	1			1	endothelial-specific receptor tyrosine kinase
Ms4a4c	1420671_x_at	1			1	membrane-spanning 4-domains; subfamily A; member 4C
Stat1	1420915_at	1			1	signal transducer and activator of transcription 1
Lgals9	1421217_a_at	1			1	lectin; galactose binding; soluble 9
Tor3a	1421998_at	1			1	torsin family 3; member A
Prkr	1422006_at	1			1	protein kinase; interferon-inducible double stranded RNA dependent
Psmb8	1422962_a_at	1			1	proteosome (prosome; macropain) subunit; beta type 8 (large multifunctional protease 7)
1110007F12Rik	1424354_at	1			1	RIKEN cDNA 1110007F12 gene
F11r	1424595_at	1			1	F11 receptor
